# Supplementary material for: Recreational Nitrous Oxide Use and Associated Neuropsychiatric Presentations in Patients Attending the Emergency Department
Source: Epidemiologia (Basel). 2025 Nov 1;6(4):70. doi: 10.3390/epidemiologia6040070 (PMC12641693; doi:10.3390/epidemiologia6040070)
Supplement: Supplementary file 1 [file epidemiologia-06-00070-s001.zip]

Archive with 1 entries (1 files):
- epidemiologia-3851274-supplementary.pdf
